# Supplementary material for: Molecular In Vivo Imaging Using a Noninvasive Cardiac-Specific MLC-2v Promoter Driven Dual-Gene Recombinant Lentivirus Monitoring System
Source: PLoS One. 2015 Jul 31;10(7):e0133952. doi: 10.1371/journal.pone.0133952 (PMC4521923; doi:10.1371/journal.pone.0133952)
Supplement: S1 Table — was the dataset of 125I uptake which was measured on days 1, 3, 7, 21, 45, 60 following injection with recombinant lentivirus or saline in three groups mice (group 1 following injection with Lenti-MLC-2v-VEGF165-IRES-NIS, group 2 with Lenti-EF1A- IRES-VEGF165-NIS, Group 3 negative control group with saline). (XLS) [file pone.0133952.s002.xls]

## Sheet: I-125 uptake
	uci/cm3
	mlc-VEGF-NIS	EF1a-VEGF-NIS	control(saline)
Day1	0.032176	0.024315	0.009275
	0.030087	0.029765	0.009121
	0.033256	0.026186	0.008975
	0.031023	0.022342	0.009332
	0.035014	0.028123	0.008823
Day3	0.024123	0.015981	0.008121
	0.023823	0.019872	0.008032
	0.025187	0.018237	0.008532
	0.020031	0.017121	0.008432
	0.025541	0.022123	0.008231
	0.0205116	0.0189483	0.0087654
Day7	0.0215116	0.0176534	0.0087654
	0.0234281	0.0201234	0.0088213
	0.0198972	0.0176158	0.0081232
	0.0197683	0.0189483	0.0083421
	0.0218646	0.0198652	0.0089102
Day21	0.0204938	0.0182971	0.0086543
	0.0213554	0.0195664	0.0088765
	0.0234557	0.0187765	0.0087112
	0.0189314	0.0173421	0.0085641
	0.0182113	0.0198991	0.0085122
day45	0.018493	0.0170237	0.0088743
	0.019032	0.0161574	0.0087876
	0.017123	0.0194138	0.0085654
	0.016754	0.0167254	0.0091231
	0.019342	0.0187143	0.0087652
day60	0.0118164	0.0110623	0.009254
	0.0091012	0.0098013	0.008942
	0.0094213	0.0090332	0.009455
	0.0125083	0.0095181	0.008212
	0.0116512	0.0126634	0.009043

## Sheet: t-test
	Day1					Day3
	mean	±SD	P value			mean	±SD	P value
MLC2v-VEGF-NIS(1)	0.0323112	0.00192501	0.015(1-2)		MLC2v-VEGF-NIS(1)	0.023741	0.00219361	0.008
EF1a-VEGF-NIS(2)	0.0261462	0.00295086	0.00（1-3）		EF1a-VEGF-NIS(2)	0.0186668	0.00240757	0
control(3 saline)	0.0091052	0.000210421	0.00（2-3）		control(3 saline)	0.0082696	0.000209316	0.001
	Day7					Day21
	mean	±SD	P value			mean	±SD	P value
MLC2v-VEGF-NIS(1)	0.0210234	0.0015105	0.013		MLC2v-VEGF-NIS(1)	0.0204895	0.00207159	0.167
EF1a-VEGF-NIS(2)	0.0186578	0.00105016	0		EF1a-VEGF-NIS(2)	0.0187762	0.00102121	0
control(3 saline)	0.00856348	0.000312598	0		control(3 saline)	0.00866366	0.000141863	0
	Day45					Day60
	mean	±SD	P value			mean	±SD	P value
MLC2v-VEGF-NIS(1)	0.0181488	0.00115325	0.56		MLC2v-VEGF-NIS(1)	0.0108997	0.00153403	0.531
EF1a-VEGF-NIS(2)	0.0176069	0.00138829	0		EF1a-VEGF-NIS(2)	0.0104157	0.00146328	0.079
control(3 saline)	0.00882312	0.000202264	0		control(3 saline)	0.0089812	0.000473268	0.095
	MLC2v-VEGF-NIS(1)		EF1a-VEGF-NIS(2)		control(3 saline)
	mean	±SD	mean	±SD	mean	±SD
Day1	0.0323112	0.00192501	0.0261462	0.00295086	0.0091052	0.000210421
Day3	0.023741	0.00219361	0.0186668	0.00240757	0.0082696	0.000209316
Day7	0.0210234	0.0015105	0.0186578	0.00105016	0.00856348	0.000312598
Day21	0.0204895	0.00207159	0.0187762	0.00102121	0.00866366	0.000141863
Day45	0.0181488	0.00115325	0.0176069	0.00138829	0.00882312	0.000202264
Day60	0.0108997	0.00153403	0.0104157	0.00146328	0.0089812	0.000473268
	mean	mean	mean
Day1	0.0323112	0.0261462	0.0091052
Day3	0.023741	0.0186668	0.0082696
Day7	0.0210234	0.0186578	0.00856348
Day21	0.0204895	0.0187762	0.00866366
Day45	0.0181488	0.0176069	0.00882312
Day60	0.0108997	0.0104157	0.0089812

## Sheet: corre-i-125-nis
	uci/cm3					d1	d3	d7	d21	d45	day60		均值	NIS 值	VEGF 值	cd34
	mlc-VEGF-NIS	EF1a-VEGF-NIS	control(saline)
Day1	0.032176	0.024315	0.009275			0.035014	0.025541	0.0234281	0.0234557	0.019342	0.0125083		0.0232148	3.47667	2.9541	2.9
	0.030087	0.029765	0.009121			0.033256	0.025187	0.0215116	0.0213554	0.019032	0.0118164		0.0220264	3.45	2.94727	2.86
	0.033256	0.026186	0.008975			0.032176	0.024123	0.0205116	0.0204938	0.018493	0.0116512		0.0212414	3.45333	2.92737	2.72
	0.031023	0.022342	0.009332			0.031023	0.023823	0.0198972	0.0189314	0.017123	0.0094213		0.0200365	3.43667	2.927	2.825
	0.035014	0.028123	0.008823			0.030087	0.020031	0.0197683	0.0182113	0.016754	0.0091012		0.0189921	3.47	2.88153	2.828
Day3	0.024123	0.015981	0.008121							group1
	0.023823	0.019872	0.008032
	0.025187	0.018237	0.008532
	0.020031	0.017121	0.008432			0.029765	0.022123	0.0201234	0.0198991	0.0194138	0.0126634		0.0206646	3.21333	3.45697	2.68
	0.025541	0.022123	0.008231			0.028123	0.019872	0.0189483	0.0195664	0.0187143	0.0110623		0.0193811	3.11667	2.957	2.75
						0.026186	0.018237	0.0189483	0.0187765	0.0170237	0.0098013		0.0181621	3.24667	2.957	2.21
						0.024315	0.017121	0.0176534	0.0182971	0.0167254	0.0095181		0.0172717	3.31333	2.72867	2.548
	0.0205116	0.0189483	0.0087654			0.022342	0.015981	0.0176158	0.0173421	0.0161574	0.0090332		0.0164119	3.27333	2.6856	2.545
Day7	0.0215116	0.0176534	0.0087654
	0.0234281	0.0201234	0.0088213
	0.0198972	0.0176158	0.0081232							group2
	0.0197683	0.0189483	0.0083421			0.009275	0.008121	0.0087654	0.0086543	0.0088743	0.009254		0.008824	2.96	2.9541	2.44
						0.009121	0.008032	0.0087654	0.0088765	0.0087876	0.008942		0.00875408	3.24	2.88143	2.23
						0.008975	0.008532	0.0088213	0.0087112	0.0085654	0.009455		0.00884332	2.62	2.85483	2.16
Day21	0.0204938	0.0182971	0.0086543			0.009332	0.008432	0.0081232	0.0085641	0.0091231	0.008212		0.00863107	2.91	2.85494	2.278
	0.0213554	0.0195664	0.0088765			0.008823	0.008231	0.0083421	0.0085122	0.0087652	0.009043		0.00861942	2.97	2.72943	2.275
	0.0234557	0.0187765	0.0087112
	0.0189314	0.0173421	0.0085641						control
	0.0182113	0.0198991	0.0085122
day45	0.018493	0.0170237	0.0088743
	0.019032	0.0161574	0.0087876
	0.017123	0.0194138	0.0085654
	0.016754	0.0167254	0.0091231
	0.019342	0.0187143	0.0087652
day60	0.0118164	0.0110623	0.009254
	0.0091012	0.0098013	0.008942
	0.0094213	0.0090332	0.009455
	0.0125083	0.0095181	0.008212
	0.0116512	0.0126634	0.009043

## Sheet: nis
1	2.99		3.50875		1	2.99
1	3.52				1	3.52
1	3.85				1	3.85			2.99	2.99	3.09	3.43	3.48
1	2.99				1	2.99			3.52	3.99	4.27	3.48	3.45
1	3.99				1	3.99			3.85	3.37	3.05	3.52	3.38
1	3.37				1	3.37
1	3.09				1	3.09			3.45333	3.45	3.47	3.47667	3.43667
1	4.27				1	4.27
1	3.05				1	3.05
2	3.38		3.23444		1	3.43
2	3.37				1	3.48		group1	3.47667		group2	3.31333	control	2.96
2	3.07				1	3.52			3.47			3.27333		3.24
2	2.91				1	3.48			3.45333			3.24667		2.62
2	3.33				1	3.45			3.45			3.21333		2.91
2	3.11				1	3.38			3.43667			3.11667		2.97
2	3.25
2	2.99				2	3.38
2	3.7				2	3.37			3.38	2.91	3.25	3.45	3.2
3	3.09		2.94		2	3.07			3.37	3.33	2.99	2.99	3.21
3	3.13				2	2.91			3.07	3.11	3.7	3.3	3.23
3	2.66				2	3.33			3.27333	3.11667	3.31333	3.24667	3.21333
3	3.06				2	3.11
3	3.37				2	3.25
3	3.29				2	2.99			3.09	3.06	2.5	3.34	2.76
3	2.5				2	3.7			3.13	3.37	2.89	2.49	2.79
3	2.89				2	3.45			2.66	3.29	2.47	2.89	3.37
3	2.47				2	2.99			2.96	3.24	2.62	2.90667	2.97333
					2	3.3
					2	3.2
					2	3.21
					2	3.23	3.23267
					3	3.09
					3	3.13
					3	2.66
					3	3.06
					3	3.37
					3	3.29
					3	2.5
					3	2.89
					3	2.47
					3	3.34
					3	2.49
					3	2.89
					3	2.76
					3	2.79
					3	3.37		2.94

## Sheet: cd34
1	2.9		1	2.9		2	2.68		3	2.44
1	2.86		1	2.86		2	2.75		3	2.23
1	2.72	2.82667	1	2.72		2	2.21		3	2.16
2	2.68		1	2.825		2	2.548		3	2.278
2	2.75		1	2.828		2	2.545		3	2.275
2	2.21	2.54667
3	2.44			2.8266			2.5466			2.2766
3	2.23
3	2.16	2.27667

## Sheet: VEGF
1	2.8073				1	2.8073			2	2.8414		3	3.2716
1	2.9883				1	2.9883			2	2.6436		3	2.7487
1	2.849				1	2.849	2.88153		2	2.5718	2.6856	3	2.842	2.9541
1	2.8197				1	2.8197			2	3.0325		3	2.887
1	2.9148				1	2.9148			2	2.4692		3	2.6525
1	3.1073				1	3.1073	2.94727		2	2.6843	2.72867	3	2.6488	2.72943
1	3.2716				1	3.2716			2	3.4489		3	2.4326
1	2.7487				1	2.7487			2	3.248		3	3.0218
1	2.842		2.92763		1	2.842	2.9541		2	3.674	3.45697	3	3.1899	2.88143
2	2.8414				1	2.928			2	2.957		3	2.8539
2	2.6436				1	2.926			2	2.961		3	2.8589
2	2.5718				1	2.927	2.927		2	2.953	2.957	3	2.8517	2.85483
2	3.0325				1	2.9286			2	2.964		3	2.8551
2	2.4692				1	2.9293			2	2.953		3	2.8547
2	2.6843				1	2.9242	2.92737	2.92745	2	2.954	2.957	3	2.8549	2.85494
2	3.4489
2	3.248		2.95708			2.9541				3.45697				2.9541
2	3.674					2.94727				2.957				2.88143
3	3.2716					2.92737				2.957				2.85483
3	2.7487					2.927				2.72867				2.85494
3	2.842					2.88153				2.6856				2.72943
3	2.887
3	2.6525
3	2.6488
3	2.4326
3	3.0218
3	3.1899		2.85499
