# Supplementary material for: Molecular In Vivo Imaging Using a Noninvasive Cardiac-Specific MLC-2v Promoter Driven Dual-Gene Recombinant Lentivirus Monitoring System
Source: PLoS One. 2015 Jul 31;10(7):e0133952. doi: 10.1371/journal.pone.0133952 (PMC4521923; doi:10.1371/journal.pone.0133952)
Supplement: S2 Table — (XLS) [file pone.0133952.s003.xls]

## Sheet: 软件原始数据
1-1				样本 编号	视野 选择	阳性面积	阳性细胞数	阳性细胞 IOD值		1900-01-01				样本 编号	视野 选择	阳性面积	阳性细胞数	阳性细胞 IOD值		1900-01-28				样本 编号	视野 选择	阳性面积	阳性细胞数	阳性细胞 IOD值
Stats	Area	IOD								Stats	Area	IOD								Stats	Area	IOD
Min	10	2.3806		1-1	1	160001	640	48164.1		Min	10	2.4106		1	1	240426	926	69405.1		Min	10	2.68021		28	1	178545	733	61420.4
(Obj.#)	8	1374		1-2	2	131803	521	41417.8		(Obj.#)	88	1000		2	2	250957	794	72645.7		(Obj.#)	155	1600		27	2	196507	798	59093
Max	16819	5111.74		1-3	3	134554	589	37893.3		Max	4957	1469.84		3	3	128399	508	41235.2		Max	33197	11263.4		26	3	249296	1014	80209.7
(Obj.#)	43	43		2-1	4	176533	793	57177.4		(Obj.#)	607	607		4	1	145723	1126	43299.4		(Obj.#)	1919	1919		25	1	275932	1037	79577.4
Range	16809	5109.36		2-2	5	272361	1304	87114		Range	4947	1467.43		5	2	253794	925	89472.8		Range	33187	11260.8		24	2	288613	897	85744
Mean	250.002	75.2565		2-3	6	236913	895	88956.7		Mean	259.639	74.9515		6	3	246362	765	82034.9		Mean	243.581	83.7932		23	3	220856	780	80197.3
Std.Dev	970.761	292.556		3-1	1	569757	1513	190662		Std.Dev	380.412	111.382		7	1	197445	925	66001.1		Std.Dev	1332.58	450.777		22	1	69219	763	22992.9
Sum	160001	48164.1		3-2	2	459102	1164	130569		Sum	240426	69405.1		8	2	230928	1283	57820.7		Sum	178545	61420.4		21	2	41328	380	15522.5
Samples	640	640		3-3	3	472880	1241	122802		Samples	926	926		9	3	239728	759	71232.5		Samples	733	733		20	3	21316	408	7083.1
1-2				4-1	4	576749	1279	188687		2				10	1	270167	984	79975.3		27				钱军2 1	1	79542	547	24453.2
Stats	Area	IOD		4-2	5	376862	867	111805		Stats	Area	IOD		11	2	187105	809	55506		Stats	Area	IOD		19	2	110828	887	37022.8
Min	10	2.28901		4-3	6	480031	1025	145749		Min	10	2.1837		12	3	187574	516	61006.1		Min	10	2.37197		18	3	92558	963	25013.2
(Obj.#)	32	539								(Obj.#)	288	2083								(Obj.#)	134	1784		17	1	106145	849	42451.2
Max	5561	1617.13								Max	10964	3162.43								Max	21566	6764.51		16	2	196705	932	68082.9
(Obj.#)	434	434								(Obj.#)	1835	1835								(Obj.#)	2047	2047		17	3	116358	843	47069.2
Range	5551	1614.84								Range	10954	3160.25								Range	21556	6762.14		18	1	119982	619	38786.4
Mean	252.981	79.4968								Mean	316.067	91.4933								Mean	246.249	74.0514		14	2	143719	862	33678.6
Std.Dev	504.964	160.23								Std.Dev	775.903	230.308								Std.Dev	1042.41	328.205		13	3	89056	961	29240.1
Sum	131803	41417.8								Sum	250957	72645.7								Sum	196507	59093
Samples	521	521								Samples	794	794								Samples	798	798
1-3										3										26
Stats	Area	IOD								Stats	Area	IOD								Stats	Area	IOD
Min	10	2.13093								Min	10	2.32009								Min	10	2.41096
(Obj.#)	33	1451								(Obj.#)	23	1079								(Obj.#)	91	511
Max	12157	3574.01								Max	11243	3812.25								Max	21440	7626.2
(Obj.#)	367	367								(Obj.#)	155	155								(Obj.#)	2552	2552
Range	12147	3571.88								Range	11233	3809.93								Range	21430	7623.79
Mean	228.445	64.3349								Mean	252.754	81.1716								Mean	245.854	79.1022
Std.Dev	815.673	242.219								Std.Dev	907.784	297.594								Std.Dev	910.033	305.219
Sum	134554	37893.3								Sum	128399	41235.2								Sum	249296	80209.7
Samples	589	589								Samples	508	508								Samples	1014	1014
2-1										4										25
Stats	Area	IOD								Stats	Area	IOD								Stats	Area	IOD
Min	10	2.75829								Min	10	2.25714								Min	10	2.00537
(Obj.#)	162	543								(Obj.#)	37	3779								(Obj.#)	33	2391
Max	1628	592.494								Max	3338	1134.79								Max	7900	2643.49
(Obj.#)	299	299								(Obj.#)	1543	1543								(Obj.#)	1940	1940
Range	1618	589.736								Range	3328	1132.53								Range	7890	2641.49
Mean	222.614	72.1026								Mean	129.417	38.4542								Mean	266.087	76.7381
Std.Dev	251.887	86.0162								Std.Dev	293.452	93.5435								Std.Dev	542.075	171.938
Sum	176533	57177.4								Sum	145723	43299.4								Sum	275932	79577.4
Samples	793	793								Samples	1126	1126								Samples	1037	1037
2-2										5										24
Stats	Area	IOD								Stats	Area	IOD								Stats	Area	IOD
Min	10	2.68638								Min	10	2.48346								Min	10	2.26869
(Obj.#)	10	2663								(Obj.#)	24	300								(Obj.#)	19	2332
Max	1810	568.929								Max	15632	6838.98								Max	12413	3735.19
(Obj.#)	1420	1420								(Obj.#)	3	3								(Obj.#)	1235	2317
Range	1800	566.242								Range	15622	6836.5								Range	12403	3732.92
Mean	208.866	66.8052								Mean	274.372	96.7273								Mean	321.754	95.5898
Std.Dev	282.066	91.7693								Std.Dev	710.05	286.788								Std.Dev	885.001	264.592
Sum	272361	87114								Sum	253794	89472.8								Sum	288613	85744
Samples	1304	1304								Samples	925	925								Samples	897	897
2-3										6										23
Stats	Area	IOD								Stats	Area	IOD								Stats	Area	IOD
Min	10	2.98202								Min	10	2.47366								Min	10	2.59365
(Obj.#)	17	17								(Obj.#)	42	1636								(Obj.#)	18	257
Max	3945	1562.49								Max	9959	3518.81								Max	3308	1239.8
(Obj.#)	1626	1626								(Obj.#)	1463	791								(Obj.#)	1707	260
Range	3935	1559.51								Range	9949	3516.34								Range	3298	1237.2
Mean	264.707	99.393								Mean	322.042	107.235								Mean	283.149	102.817
Std.Dev	351.838	141.234								Std.Dev	809.938	280.448								Std.Dev	410.937	154.512
Sum	236913	88956.7								Sum	246362	82034.9								Sum	220856	80197.3
Samples	895	895								Samples	765	765								Samples	780	780
3-1										7										22
Stats	Area	IOD								Stats	Area	IOD								Stats	Area	IOD
Min	10	2.288								Min	10	2.72867								Min	10	2.54644
(Obj.#)	393	1784								(Obj.#)	30	1676								(Obj.#)	25	914
Max	62793	21345.9								Max	6942	2179.56								Max	1971	674.588
(Obj.#)	7	7								(Obj.#)	194	194								(Obj.#)	619	619
Range	62783	21343.6								Range	6932	2176.83								Range	1961	672.042
Mean	376.574	126.016								Mean	213.454	71.3526								Mean	90.7195	30.1348
Std.Dev	2768.82	922.228								Std.Dev	439.438	152.602								Std.Dev	167.976	56.8673
Sum	569757	190662								Sum	197445	66001.1								Sum	69219	22992.9
Samples	1513	1513								Samples	925	925								Samples	763	763
3-2										8										21
Stats	Area	IOD								Stats	Area	IOD								Stats	Area	IOD
Min	10	2.0461								Min	10	1.89671								Min	10	3.30877
(Obj.#)	4	2313								(Obj.#)	96	2660								(Obj.#)	7	54
Max	22146	6538.71								Max	5485	1308.61								Max	956	370.431
(Obj.#)	2681	2681								(Obj.#)	2344	2344								(Obj.#)	735	735
Range	22136	6536.66								Range	5475	1306.71								Range	946	367.122
Mean	394.418	112.173								Mean	179.991	45.0668								Mean	108.758	40.8487
Std.Dev	1452.69	427.149								Std.Dev	431.346	104.161								Std.Dev	142.027	54.7282
Sum	459102	130569								Sum	230928	57820.7								Sum	41328	15522.5
Samples	1164	1164								Samples	1283	1283								Samples	380	380
3-3										9										1900-01-20
Stats	Area	IOD								Stats	Area	IOD								Stats	Area	IOD
Min	10	1.8872								Min	10	2.41369								Min	10	2.78407
(Obj.#)	90	2477								(Obj.#)	2	506								(Obj.#)	19	1704
Max	44537	12158								Max	4646	1501.34								Max	1382	510.643
(Obj.#)	3237	3237								(Obj.#)	469	469								(Obj.#)	556	556
Range	44527	12156.1								Range	4636	1498.93								Range	1372	507.859
Mean	381.048	98.9541								Mean	315.847	93.8505								Mean	52.2451	17.3605
Std.Dev	2065.57	549.816								Std.Dev	555.828	171.135								Std.Dev	112.249	39.3348
Sum	472880	122802								Sum	239728	71232.5								Sum	21316	7083.1
Samples	1241	1241								Samples	759	759								Samples	408	408
4-1										10										钱军2 1
Stats	Area	IOD								Stats	Area	IOD								Stats	Area	IOD
Min	10	2.51352								Min	10	2.41348								Min	10	2.59478
(Obj.#)	62	2260								(Obj.#)	58	2348								(Obj.#)	5	1382
Max	15460	5148.39								Max	14665	4495.79								Max	3615	1137.56
(Obj.#)	2334	2334								(Obj.#)	2207	2207								(Obj.#)	158	158
Range	15450	5145.88								Range	14655	4493.38								Range	3605	1134.97
Mean	450.937	147.527								Mean	274.56	81.2757								Mean	145.415	44.7043
Std.Dev	1226.15	403.093								Std.Dev	734.686	223.856								Std.Dev	290.727	91.602
Sum	576749	188687								Sum	270167	79975.3								Sum	79542	24453.2
Samples	1279	1279								Samples	984	984								Samples	547	547
4-2										11										19
Stats	Area	IOD								Stats	Area	IOD								Stats	Area	IOD
Min	10	2.05892								Min	10	2.17305								Min	10	2.51352
(Obj.#)	146	1643								(Obj.#)	117	1703								(Obj.#)	30	30
Max	54687	15122.7								Max	16344	4890.77								Max	6420	1948.81
(Obj.#)	1541	1541								(Obj.#)	1160	1160								(Obj.#)	1516	1516
Range	54677	15120.7								Range	16334	4888.59								Range	6410	1946.3
Mean	434.674	128.956								Mean	231.279	68.6107								Mean	124.947	41.7393
Std.Dev	2354.17	670.136								Std.Dev	820.748	257.562								Std.Dev	354.3	113.799
Sum	376862	111805								Sum	187105	55506								Sum	110828	37022.8
Samples	867	867								Samples	809	809								Samples	887	887
4-3										12										18
Stats	Area	IOD								Stats	Area	IOD								Stats	Area	IOD
Min	10	2.07591								Min	10	2.51352								Min	10	2.39899
(Obj.#)	3	2305								(Obj.#)	59	108								(Obj.#)	30	507
Max	60240	17031.1								Max	27474	9997.71								Max	6399	1666.7
(Obj.#)	2322	2322								(Obj.#)	251	251								(Obj.#)	2571	2571
Range	60230	17029								Range	27464	9995.2								Range	6389	1664.3
Mean	468.323	142.195								Mean	363.515	118.229								Mean	96.1142	25.9742
Std.Dev	2769.62	805.553								Std.Dev	1503.85	516.043								Std.Dev	288.646	76.41
Sum	480031	145749								Sum	187574	61006.1								Sum	92558	25013.2
Samples	1025	1025								Samples	516	516								Samples	963	963
																				17
																				Stats	Area	IOD
																				Min	10	3.17342
																				(Obj.#)	34	1880
																				Max	2541	1054.03
																				(Obj.#)	2224	2224
																				Range	2531	1050.85
																				Mean	125.024	50.0014
																				Std.Dev	214.782	90.2547
																				Sum	106145	42451.2
																				Samples	849	849
																				16
																				Stats	Area	IOD
																				Min	10	2.51352
																				(Obj.#)	40	271
																				Max	10427	3345.19
																				(Obj.#)	3152	3152
																				Range	10417	3342.68
																				Mean	211.057	73.0503
																				Std.Dev	598.76	192.165
																				Sum	196705	68082.9
																				Samples	932	932
																				1900-01-17
																				Stats	Area	IOD
																				Min	10	3.47097
																				(Obj.#)	13	851
																				Max	4876	2159.57
																				(Obj.#)	3	3
																				Range	4866	2156.1
																				Mean	138.028	55.8354
																				Std.Dev	281.183	118.562
																				Sum	116358	47069.2
																				Samples	843	843
																				18
																				Stats	Area	IOD
																				Min	10	2.59511
																				(Obj.#)	14	789
																				Max	5943	2036.79
																				(Obj.#)	78	78
																				Range	5933	2034.2
																				Mean	193.832	62.6598
																				Std.Dev	466.749	157.604
																				Sum	119982	38786.4
																				Samples	619	619
																				14
																				Stats	Area	IOD
																				Min	10	1.91281
																				(Obj.#)	339	2247
																				Max	6914	1596.39
																				(Obj.#)	5	1759
																				Range	6904	1594.48
																				Mean	166.727	39.0703
																				Std.Dev	468.234	111.428
																				Sum	143719	33678.6
																				Samples	862	862
																				13
																				Stats	Area	IOD
																				Min	10	2.89429
																				(Obj.#)	66	2241
																				Max	1470	476.525
																				(Obj.#)	1694	1694
																				Range	1460	473.631
																				Mean	92.6701	30.4268
																				Std.Dev	160.834	52.9326
																				Sum	89056	29240.1
																				Samples	961	961
