# Supplementary material for: Molecular In Vivo Imaging Using a Noninvasive Cardiac-Specific MLC-2v Promoter Driven Dual-Gene Recombinant Lentivirus Monitoring System
Source: PLoS One. 2015 Jul 31;10(7):e0133952. doi: 10.1371/journal.pone.0133952 (PMC4521923; doi:10.1371/journal.pone.0133952)
Supplement: S3 Table — (XLS) [file pone.0133952.s004.xls]

## Sheet: 软件原始数据
1-1				样本 编号	视野 选择	阳性面积	阳性细胞数	阳性细胞 IOD值		1900-01-05				样本 编号	视野 选择	阳性面积	阳性细胞数	阳性细胞 IOD值		1900-01-01				样本 编号	视野 选择	阳性面积	阳性细胞数	阳性细胞 IOD值
Stats	Area	IOD								Stats	Area	IOD								Stats	Area	IOD
Min	10	3.52764		1-1	1	289617	1039	130040		Min	10	2.79013		5	1	551195	1497	190926		Min	10	2.59609		1	1	267670	893	94202.7
(Obj.#)	405	686		1-2	2	157002	850	59436.9		(Obj.#)	95	95		6	2	276356	967	104187		(Obj.#)	5	2237		2	2	375019	972	141859
Max	5315	2485.93		1-3	3	158604	1022	51866.5		Max	14355	5182.72		7	3	242534	972	91563.6		Max	3937	1361		3	3	301860	1726	117375
(Obj.#)	2022	2022		2-1	1	376829	1019	115183		(Obj.#)	363	363		8	1	159104	894	52985.8		(Obj.#)	2322	2322		4	1	240864	917	94027.4
Range	5305	2482.4		2-2	2	296265	987	107783		Range	14345	5179.93		9	2	264892	901	85774.7		Range	3927	1358.41		17	2	351760	809	142644
Mean	278.746	125.159		2-3	3	239847	1601	84395.1		Mean	368.2	127.539		10	3	238646	787	81991.7		Mean	299.742	105.49		18	3	538257	1290	186629
Std.Dev	524.188	244.131		3-1	1	236357	947	84193.1		Std.Dev	804.311	289.904		11	1	172831	756	61295.1		Std.Dev	489.236	172.51		19	1	19880	432	4788.18
Sum	289617	130040		3-2	2	705794	1502	236184		Sum	551195	190926		12	2	170851	825	58614.9		Sum	267670	94202.7		20	2	26086	434	7543.16
Samples	1039	1039		3-3	3	282717	1079	99233		Samples	1497	1497		13	3	215143	743	69238.9		Samples	893	893		21	3	106954	1685	19994
1-2				4-1	1	116088	673	35924.9		6				14	1	212153	732	69960.4		2				22	1	29908	414	8671.79
Stats	Area	IOD		4-2	2	158144	831	47020.4		Stats	Area	IOD		15	2	184814	732	74846.6		Stats	Area	IOD		23	2	47800	524	14716.8
Min	10	2.98423		4-3	3	127295	699	43104.8		Min	10	2.99548		16	3	259291	794	96593.6		Min	10	2.7248		24	3	26882	434	7316.74
(Obj.#)	49	1801								(Obj.#)	129	483								(Obj.#)	109	865		25	1	14003	300	5756.46
Max	11243	4136.37								Max	5246	2226.1								Max	7819	3144.28		26	2	22097	343	7312.46
(Obj.#)	46	46								(Obj.#)	406	406								(Obj.#)	804	804		27	3	34655	490	10864
Range	11233	4133.38								Range	5236	2223.11								Range	7809	3141.56		28	1	64620	932	18667.1
Mean	184.708	69.9258								Mean	285.787	107.742								Mean	385.822	145.946		29	2	7927	103	3611.73
Std.Dev	556.457	207.34								Std.Dev	445.258	175.347								Std.Dev	755.518	301.308		30	3	30447	563	10342.9
Sum	157002	59436.9								Sum	276356	104187								Sum	375019	141859
Samples	850	850								Samples	967	967								Samples	972	972
1-3										7										3
Stats	Area	IOD								Stats	Area	IOD								Stats	Area	IOD
Min	10	2.71718								Min	10	2.92949								Min	10	2.68413
(Obj.#)	142	1069								(Obj.#)	68	1633								(Obj.#)	26	1654
Max	8429	2998.38								Max	8118	2995.24								Max	12267	5870.32
(Obj.#)	1197	1197								(Obj.#)	1348	1348								(Obj.#)	3085	3085
Range	8419	2995.66								Range	8108	2992.31								Range	12257	5867.64
Mean	155.19	50.75								Mean	249.521	94.2013								Mean	174.89	68.0042
Std.Dev	349.6	122.411								Std.Dev	544.851	212.219								Std.Dev	624.06	264.732
Sum	158604	51866.5								Sum	242534	91563.6								Sum	301860	117375
Samples	1022	1022								Samples	972	972								Samples	1726	1726
2-1										8										4
Stats	Area	IOD								Stats	Area	IOD								Stats	Area	IOD
Min	10	2.33838								Min	10	2.54863								Min	10	3.15427
(Obj.#)	37	924								(Obj.#)	11	513								(Obj.#)	85	1046
Max	5861	1836.23								Max	2222	770.5								Max	4643	1948.3
(Obj.#)	206	206								(Obj.#)	1610	1610								(Obj.#)	345	345
Range	5851	1833.89								Range	2212	767.951								Range	4633	1945.15
Mean	369.803	113.036								Mean	177.969	59.2683								Mean	262.665	102.538
Std.Dev	698.462	212.313								Std.Dev	260.079	92.1842								Std.Dev	410.776	170.131
Sum	376829	115183								Sum	159104	52985.8								Sum	240864	94027.4
Samples	1019	1019								Samples	894	894								Samples	917	917
2-2										9										17
Stats	Area	IOD								Stats	Area	IOD								Stats	Area	IOD
Min	10	3.04518								Min	10	2.42696								Min	10	2.77919
(Obj.#)	127	1461								(Obj.#)	110	951								(Obj.#)	117	2030
Max	2810	1123.26								Max	4290	1672.06								Max	12564	4732.31
(Obj.#)	1126	1126								(Obj.#)	140	140								(Obj.#)	2782	2782
Range	2800	1120.21								Range	4280	1669.64								Range	12554	4729.53
Mean	300.167	109.203								Mean	293.998	95.1994								Mean	434.808	176.321
Std.Dev	330.569	126.956								Std.Dev	422.974	150.712								Std.Dev	1173.53	473.641
Sum	296265	107783								Sum	264892	85774.7								Sum	351760	142644
Samples	987	987								Samples	901	901								Samples	809	809
2-3										10										18
Stats	Area	IOD								Stats	Area	IOD								Stats	Area	IOD
Min	10	2.89395								Min	10	2.91229								Min	10	2.26779
(Obj.#)	50	4169								(Obj.#)	51	634								(Obj.#)	140	3446
Max	2733	999.492								Max	6223	2090.7								Max	26414	8138.92
(Obj.#)	4161	4161								(Obj.#)	45	45								(Obj.#)	242	242
Range	2723	996.598								Range	6213	2087.78								Range	26404	8136.66
Mean	149.811	52.714								Mean	303.235	104.183								Mean	417.253	144.673
Std.Dev	255.395	91.0999								Std.Dev	512.949	179.241								Std.Dev	1603.36	541.871
Sum	239847	84395.1								Sum	238646	81991.7								Sum	538257	186629
Samples	1601	1601								Samples	787	787								Samples	1290	1290
3-1										11										19
Stats	Area	IOD								Stats	Area	IOD								Stats	Area	IOD
Min	10	2.72867								Min	10	2.60328								Min	10	2.22571
(Obj.#)	49	1126								(Obj.#)	110	1273								(Obj.#)	214	1731
Max	10008	3667.68								Max	3157	1185.39								Max	604	146.822
(Obj.#)	2458	2458								(Obj.#)	23	2780								(Obj.#)	2315	2315
Range	9998	3664.95								Range	3147	1182.78								Range	594	144.596
Mean	249.585	88.9051								Mean	228.612	81.0781								Mean	46.0185	11.0838
Std.Dev	708.201	250.754								Std.Dev	380.011	138.743								Std.Dev	59.0986	14.2569
Sum	236357	84193.1								Sum	172831	61295.1								Sum	19880	4788.18
Samples	947	947								Samples	756	756								Samples	432	432
3-2										12										20
Stats	Area	IOD								Stats	Area	IOD								Stats	Area	IOD
Min	10	2.37378								Min	10	2.76369								Min	10	2.4848
(Obj.#)	50	875								(Obj.#)	103	1239								(Obj.#)	76	1206
Max	30306	10630								Max	2851	1027.14								Max	1311	401.166
(Obj.#)	1627	1627								(Obj.#)	1731	1731								(Obj.#)	1418	1418
Range	30296	10627.7								Range	2841	1024.37								Range	1301	398.681
Mean	469.903	157.246								Mean	207.092	71.0483								Mean	60.106	17.3806
Std.Dev	1473.46	511.939								Std.Dev	276.457	98.2998								Std.Dev	119.138	34.8804
Sum	705794	236184								Sum	170851	58614.9								Sum	26086	7543.16
Samples	1502	1502								Samples	825	825								Samples	434	434
3-3										13										1900-01-21
Stats	Area	IOD								Stats	Area	IOD								Stats	Area	IOD
Min	10	2.2035								Min	10	2.53367								Min	10	1.64707
(Obj.#)	4	3604								(Obj.#)	62	294								(Obj.#)	101	5104
Max	60296	23789.3								Max	3486	1255.99								Max	1371	257.21
(Obj.#)	3342	3342								(Obj.#)	1237	1237								(Obj.#)	8	8
Range	60286	23787.1								Range	3476	1253.46								Range	1361	255.563
Mean	262.018	91.9676								Mean	289.56	93.1883								Mean	63.4742	11.8659
Std.Dev	2091.82	818.18								Std.Dev	417.431	142.126								Std.Dev	93.6789	17.7323
Sum	282717	99233								Sum	215143	69238.9								Sum	106954	19994
Samples	1079	1079								Samples	743	743								Samples	1685	1685
4-1										14										22
Stats	Area	IOD								Stats	Area	IOD								Stats	Area	IOD
Min	10	2.55838								Min	10	2.74855								Min	10	2.39899
(Obj.#)	197	331								(Obj.#)	19	19								(Obj.#)	66	1218
Max	2230	699.396								Max	4661	1456.69								Max	1006	294.688
(Obj.#)	605	605								(Obj.#)	667	667								(Obj.#)	14	14
Range	2220	696.838								Range	4651	1453.94								Range	996	292.289
Mean	172.493	53.3803								Mean	289.827	95.5743								Mean	72.2415	20.9464
Std.Dev	279.142	87.7601								Std.Dev	468.801	156.625								Std.Dev	115.628	33.5394
Sum	116088	35924.9								Sum	212153	69960.4								Sum	29908	8671.79
Samples	673	673								Samples	732	732								Samples	414	414
4-2										15										23
Stats	Area	IOD								Stats	Area	IOD								Stats	Area	IOD
Min	10	2.25714								Min	10	3.0866								Min	10	2.41348
(Obj.#)	323	2279								(Obj.#)	154	931								(Obj.#)	10	1584
Max	2011	600.961								Max	4602	2095.04								Max	1293	382.329
(Obj.#)	1491	1554								(Obj.#)	358	358								(Obj.#)	1215	1215
Range	2001	598.704								Range	4592	2091.95								Range	1283	379.915
Mean	190.306	56.583								Mean	252.478	102.249								Mean	91.2214	28.0855
Std.Dev	263.095	80.2636								Std.Dev	424.967	184.156								Std.Dev	151.632	46.1827
Sum	158144	47020.4								Sum	184814	74846.6								Sum	47800	14716.8
Samples	831	831								Samples	732	732								Samples	524	524
4-3										16										24
Stats	Area	IOD								Stats	Area	IOD								Stats	Area	IOD
Min	10	2.89989								Min	10	2.80649								Min	10	2.47204
(Obj.#)	132	663								(Obj.#)	11	679								(Obj.#)	5	1656
Max	1399	492.515								Max	6744	2753.93								Max	743	204.366
(Obj.#)	1105	1105								(Obj.#)	1374	1374								(Obj.#)	600	150
Range	1389	489.615								Range	6734	2751.12								Range	733	201.894
Mean	182.11	61.6664								Mean	326.563	121.654								Mean	61.9401	16.8589
Std.Dev	200.399	70.3608								Std.Dev	599.95	235.226								Std.Dev	101.644	27.5537
Sum	127295	43104.8								Sum	259291	96593.6								Sum	26882	7316.74
Samples	699	699								Samples	794	794								Samples	434	434
																				25
																				Stats	Area	IOD
																				Min	10	3.7394
																				(Obj.#)	53	965
																				Max	556	221.666
																				(Obj.#)	797	797
																				Range	546	217.926
																				Mean	46.6767	19.1882
																				Std.Dev	62.4228	25.6139
																				Sum	14003	5756.46
																				Samples	300	300
																				26
																				Stats	Area	IOD
																				Min	10	3.07138
																				(Obj.#)	67	437
																				Max	2152	717.531
																				(Obj.#)	543	543
																				Range	2142	714.46
																				Mean	64.4227	21.3191
																				Std.Dev	170.436	57.0238
																				Sum	22097	7312.46
																				Samples	343	343
																				1900-01-27
																				Stats	Area	IOD
																				Min	10	2.75705
																				(Obj.#)	112	1407
																				Max	1890	599.984
																				(Obj.#)	445	445
																				Range	1880	597.227
																				Mean	70.7245	22.1715
																				Std.Dev	128.059	40.5459
																				Sum	34655	10864
																				Samples	490	490
																				28
																				Stats	Area	IOD
																				Min	10	2.41053
																				(Obj.#)	448	5430
																				Max	1092	316.685
																				(Obj.#)	6323	6323
																				Range	1082	314.275
																				Mean	69.3348	20.029
																				Std.Dev	115.06	33.8908
																				Sum	64620	18667.1
																				Samples	932	932
																				29
																				Stats	Area	IOD
																				Min	10	4.07584
																				(Obj.#)	19	249
																				Max	797	380.251
																				(Obj.#)	6	6
																				Range	787	376.175
																				Mean	76.9612	35.0654
																				Std.Dev	113.41	53.6688
																				Sum	7927	3611.73
																				Samples	103	103
																				30
																				Stats	Area	IOD
																				Min	10	3.08978
																				(Obj.#)	57	1556
																				Max	1225	428.077
																				(Obj.#)	435	435
																				Range	1215	424.987
																				Mean	54.0799	18.371
																				Std.Dev	99.5388	35.2313
																				Sum	30447	10342.9
																				Samples	563	563
