# Supplementary material for: Molecular In Vivo Imaging Using a Noninvasive Cardiac-Specific MLC-2v Promoter Driven Dual-Gene Recombinant Lentivirus Monitoring System
Source: PLoS One. 2015 Jul 31;10(7):e0133952. doi: 10.1371/journal.pone.0133952 (PMC4521923; doi:10.1371/journal.pone.0133952)
Supplement: S4 Table — (XLS) [file pone.0133952.s005.xls]

## Sheet: 软件原始数据
1-1				样本 编号	视野 选择	阳性面积	阳性细胞数	阳性细胞 IOD值		5				样本 编号	视野 选择	阳性面积	阳性细胞数	阳性细胞 IOD值		1900-01-16				样本 编号	视野 选择	阳性面积	阳性细胞数	阳性细胞 IOD值
Stats	Area	IOD								Stats	Area	IOD								Stats	Area	IOD
Min	60	16.5997		1	1	379100	769	145925		Min	60	18.1393		1	1	487014	604	220887		Min	60	17.6618		16	1	385728	574	156725
(Obj.#)	1357	1767		2	2	262411	595	98058		(Obj.#)	211	1690		2	2	552738	932	249355		(Obj.#)	128	611		2	2	334247	655	123549
Max	7138	3235.92		3	3	371390	670	132872		Max	11473	5308.16		3	3	570204	864	251460		Max	9749	3978.2		1	3	443166	708	154541
(Obj.#)	1136	1136		4	4	423749	841	164171		(Obj.#)	1241	1241		4	1	418942	662	132683		(Obj.#)	138	138		15	1	274517	522	110666
Range	7078	3219.32		6	5	334007	297	117494		Range	11413	5290.02		5	2	377913	737	145594		Range	9689	3960.53		16	2	359583	642	159563
Mean	492.978	189.76		6	6	439582	483	134056		Mean	806.315	365.708		6	3	513764	662	173743		Mean	672	273.04		17	3	385444	741	154781
Std.Dev	696.879	306.189		7	1	464939	634	165003		Std.Dev	1199.32	582.191		7	1	324901	619	133622		Std.Dev	992.518	413.168		18	1	279509	572	95849.7
Sum	379100	145925		8	2	393291	561	137111		Sum	487014	220887		8	2	437628	576	143568		Sum	385728	156725		19	2	258551	458	98661.8
Samples	769	769		9	3	516057	555	177605		Samples	604	604		9	3	415627	565	155624		Samples	574	574		20	3	266226	564	97632.3
1-2				10	4	212698	432	82603.9		6				10	1	267928	634	120913		2				2-2 1	1	448947	695	201787
Stats	Area	IOD		11	5	255090	567	107783		Stats	Area	IOD		11	2	262228	527	118725		Stats	Area	IOD		2-2 2	2	319940	676	160429
Min	60	16.038		12	6	302488	508	127109		Min	60	17.4554		12	3	437462	563	214383		Min	60	16.6091		21	3	480716	712	199764
(Obj.#)	212	523								(Obj.#)	498	2161								(Obj.#)	957	420		22	1	265854	415	87624
Max	4420	1719.11								Max	10705	5193.23								Max	17064	6773.12		23	2	312245	542	125653
(Obj.#)	1344	1344								(Obj.#)	1278	1278								(Obj.#)	2411	2411		24	3	317820	439	127685
Range	4360	1703.07								Range	10645	5175.78								Range	17004	6756.51		25	1	498709	457	257673
Mean	441.027	164.803								Mean	593.067	267.548								Mean	510.301	188.625		26	2	320584	498	152429
Std.Dev	527.019	212.831								Std.Dev	788.999	387.189								Std.Dev	1011.57	397.989		27	3	528848	593	247803
Sum	262411	98058								Sum	552738	249355								Sum	334247	123549
Samples	595	595								Samples	932	932								Samples	655	655
1-3										7										1
Stats	Area	IOD								Stats	Area	IOD								Stats	Area	IOD
Min	60	12.851								Min	60	15.8752								Min	60	12.7532
(Obj.#)	1264	4108								(Obj.#)	1979	5382								(Obj.#)	850	3293
Max	19472	7380								Max	21932	9915.7								Max	10705	3252.8
(Obj.#)	4404	4404								(Obj.#)	1089	1089								(Obj.#)	5709	5709
Range	19412	7367.15								Range	21872	9899.82								Range	10645	3240.05
Mean	554.313	198.316								Mean	659.958	291.041								Mean	625.941	218.278
Std.Dev	1066.57	413.107								Std.Dev	1215.99	569.671								Std.Dev	980.553	350.278
Sum	371390	132872								Sum	570204	251460								Sum	443166	154541
Samples	670	670								Samples	864	864								Samples	708	708
2-1										8										15
Stats	Area	IOD								Stats	Area	IOD								Stats	Area	IOD
Min	60	12.6459								Min	60	12.8009								Min	61	18.4126
(Obj.#)	354	7044								(Obj.#)	1634	1806								(Obj.#)	632	1674
Max	8030	3578.06								Max	6620	2390.31								Max	3898	1825.37
(Obj.#)	12042	1423								(Obj.#)	982	982								(Obj.#)	1205	534
Range	7970	3565.41								Range	6560	2377.5								Range	3837	1806.96
Mean	503.863	195.21								Mean	632.843	200.427								Mean	525.895	212.005
Std.Dev	829.186	355.693								Std.Dev	758.762	269.53								Std.Dev	636.22	270.869
Sum	423749	164171								Sum	418942	132683								Sum	274517	110666
Samples	841	841								Samples	662	662								Samples	522	522
2-2										9										16
Stats	Area	IOD								Stats	Area	IOD								Stats	Area	IOD
Min	60	14.3352								Min	60	15.6819								Min	60	19.0748
(Obj.#)	1232	1232								(Obj.#)	760	652								(Obj.#)	1204	390
Max	23794	8618.12								Max	5815	2189.96								Max	14099	6715.5
(Obj.#)	1166	1166								(Obj.#)	1805	1805								(Obj.#)	42	42
Range	23734	8603.78								Range	5755	2174.28								Range	14039	6696.42
Mean	1124.6	395.603								Mean	512.772	197.549								Mean	560.098	248.54
Std.Dev	2015.5	748.639								Std.Dev	624.097	271.601								Std.Dev	914.042	433.356
Sum	334007	117494								Sum	377913	145594								Sum	359583	159563
Samples	297	297								Samples	737	737								Samples	642	642
2-3										10										17
Stats	Area	IOD								Stats	Area	IOD								Stats	Area	IOD
Min	61	11.1412								Min	60	12.3544								Min	60	15.5278
(Obj.#)	935	2636								(Obj.#)	629	2300								(Obj.#)	377	2855
Max	13419	5395.32								Max	13394	5025.32								Max	12493	5483.02
(Obj.#)	2654	2654								(Obj.#)	2049	2049								(Obj.#)	1962	1962
Range	13358	5384.18								Range	13334	5012.97								Range	12433	5467.49
Mean	910.108	277.549								Mean	776.079	262.452								Mean	520.167	208.881
Std.Dev	1557.22	493.689								Std.Dev	1236.99	449.18								Std.Dev	795.92	350.921
Sum	439582	134056								Sum	513764	173743								Sum	385444	154781
Samples	483	483								Samples	662	662								Samples	741	741
3-1										11										18
Stats	Area	IOD								Stats	Area	IOD								Stats	Area	IOD
Min	60	14.917								Min	60	14.5303								Min	60	14.527
(Obj.#)	737	1563								(Obj.#)	17	124								(Obj.#)	1115	1914
Max	10769	3802.86								Max	4785	2203.66								Max	5551	2606.41
(Obj.#)	1069	1989								(Obj.#)	1083	1083								(Obj.#)	944	944
Range	10709	3787.94								Range	4725	2189.13								Range	5491	2591.88
Mean	733.342	260.256								Mean	524.88	215.867								Mean	488.652	167.569
Std.Dev	1344.14	516.32								Std.Dev	653.407	300.536								Std.Dev	714.758	278.542
Sum	464939	165003								Sum	324901	133622								Sum	279509	95849.7
Samples	634	634								Samples	619	619								Samples	572	572
3-2										12										19
Stats	Area	IOD								Stats	Area	IOD								Stats	Area	IOD
Min	60	11.9877								Min	60	10.3795								Min	60	18.3254
(Obj.#)	605	2378								(Obj.#)	2268	310								(Obj.#)	1501	221
Max	7718	3245.55								Max	8563	3285.27								Max	7512	3633.03
(Obj.#)	2649	2649								(Obj.#)	791	1662								(Obj.#)	200	200
Range	7658	3233.57								Range	8503	3274.89								Range	7452	3614.7
Mean	701.053	244.404								Mean	759.771	249.25								Mean	564.522	215.419
Std.Dev	1093.76	416.648								Std.Dev	1130.26	404.483								Std.Dev	757.318	315.601
Sum	393291	137111								Sum	437628	143568								Sum	258551	98661.8
Samples	561	561								Samples	576	576								Samples	458	458
3-3										13										1900-01-20
Stats	Area	IOD								Stats	Area	IOD								Stats	Area	IOD
Min	60	11.7604								Min	60	13.7955								Min	60	14.9991
(Obj.#)	696	2547								(Obj.#)	722	358								(Obj.#)	557	816
Max	37117	14920.1								Max	11245	4609.64								Max	6271	2512.79
(Obj.#)	439	439								(Obj.#)	291	291								(Obj.#)	472	472
Range	37057	14908.4								Range	11185	4595.84								Range	6211	2497.79
Mean	929.832	320.01								Mean	735.623	275.441								Mean	472.032	173.107
Std.Dev	2183.78	842.632								Std.Dev	1035.26	420.611								Std.Dev	684.703	279.126
Sum	516057	177605								Sum	415627	155624								Sum	266226	97632.3
Samples	555	555								Samples	565	565								Samples	564	564
4-1										14										2-2 1
Stats	Area	IOD								Stats	Area	IOD								Stats	Area	IOD
Min	60	17.9358								Min	61	14.5951								Min	60	20.0766
(Obj.#)	487	1065								(Obj.#)	64	26								(Obj.#)	855	1879
Max	6334	2647.95								Max	3631	1827.5								Max	6629	3337.66
(Obj.#)	1343	1203								(Obj.#)	1274	1274								(Obj.#)	1458	1830
Range	6274	2630.01								Range	3570	1812.91								Range	6569	3317.58
Mean	492.356	191.213								Mean	422.599	190.714								Mean	645.967	290.34
Std.Dev	748.003	311.629								Std.Dev	502.898	248.515								Std.Dev	846.051	413.695
Sum	212698	82603.9								Sum	267928	120913								Sum	448947	201787
Samples	432	432								Samples	634	634								Samples	695	695
4-2										1										2-2 2
Stats	Area	IOD								Stats	Area	IOD								Stats	Area	IOD
Min	60	15.2296								Min	60	19.6714								Min	60	23.614
(Obj.#)	451	451								(Obj.#)	778	611								(Obj.#)	93	1374
Max	15560	7295.19								Max	4381	2032.69								Max	4494	2451.28
(Obj.#)	9	9								(Obj.#)	604	604								(Obj.#)	1525	1525
Range	15500	7279.96								Range	4321	2013.02								Range	4434	2427.67
Mean	449.894	190.094								Mean	497.586	225.284								Mean	473.284	237.321
Std.Dev	867.675	411.143								Std.Dev	564.903	267.699								Std.Dev	561.306	301.858
Sum	255090	107783								Sum	262228	118725								Sum	319940	160429
Samples	567	567								Samples	527	527								Samples	676	676
4-3										2										21
Stats	Area	IOD								Stats	Area	IOD								Stats	Area	IOD
Min	60	17.9443								Min	60	18.3946								Min	60	17.544
(Obj.#)	991	551								(Obj.#)	1641	198								(Obj.#)	1007	1873
Max	5827	2748.43								Max	23075	12651.9								Max	9378	4391.06
(Obj.#)	2277	2277								(Obj.#)	77	77								(Obj.#)	1663	1394
Range	5767	2730.49								Range	23015	12633.5								Range	9318	4373.51
Mean	595.449	250.214								Mean	777.02	380.787								Mean	675.163	280.568
Std.Dev	849.607	383.124								Std.Dev	1326.51	701.59								Std.Dev	1093.29	491.469
Sum	302488	127109								Sum	437462	214383								Sum	480716	199764
Samples	508	508								Samples	563	563								Samples	712	712
																				22
																				Stats	Area	IOD
																				Min	60	13.9403
																				(Obj.#)	2139	2169
																				Max	5841	2466.04
																				(Obj.#)	714	714
																				Range	5781	2452.1
																				Mean	640.612	211.142
																				Std.Dev	826.591	299.817
																				Sum	265854	87624
																				Samples	415	415
																				23
																				Stats	Area	IOD
																				Min	60	14.6604
																				(Obj.#)	461	1627
																				Max	6950	3129.46
																				(Obj.#)	1066	1066
																				Range	6890	3114.8
																				Mean	576.098	231.832
																				Std.Dev	783.434	345.802
																				Sum	312245	125653
																				Samples	542	542
																				1900-01-24
																				Stats	Area	IOD
																				Min	61	15.2785
																				(Obj.#)	1580	2119
																				Max	16459	6061.75
																				(Obj.#)	2162	2162
																				Range	16398	6046.47
																				Mean	723.964	290.854
																				Std.Dev	1584.87	626.385
																				Sum	317820	127685
																				Samples	439	439
																				25
																				Stats	Area	IOD
																				Min	60	23.5228
																				(Obj.#)	225	1288
																				Max	16427	8229.56
																				(Obj.#)	934	934
																				Range	16367	8206.04
																				Mean	1091.27	563.837
																				Std.Dev	2071.32	1095.47
																				Sum	498709	257673
																				Samples	457	457
																				26
																				Stats	Area	IOD
																				Min	60	21.4087
																				(Obj.#)	1156	608
																				Max	7622	4207.64
																				(Obj.#)	573	573
																				Range	7562	4186.23
																				Mean	643.743	306.083
																				Std.Dev	813.776	427.817
																				Sum	320584	152429
																				Samples	498	498
																				27
																				Stats	Area	IOD
																				Min	60	16.5088
																				(Obj.#)	1669	4397
																				Max	21408	10287.8
																				(Obj.#)	2243	2243
																				Range	21348	10271.3
																				Mean	891.818	417.88
																				Std.Dev	1654.24	810.945
																				Sum	528848	247803
																				Samples	593	593
